# Supplementary material for: Anti‐PD‐1 treatment protects against seizure by suppressing sodium channel function
Source: CNS Neurosci Ther. 2023 Oct 30;30(4):e14504. doi: 10.1111/cns.14504 (PMC11017438; doi:10.1111/cns.14504)
Supplement: Supplementary file 2 — Data S1. [file CNS-30-e14504-s002.zip]

Archive with 6 entries (6 files):
- Fig S1.tif
- Fig S2.tif
- Fig S3.tif
- Fig S5.tif
- Figure S5.tif
- Figure S6.tif
